# Supplementary material for: Changes in the Elemental and Metabolite Profile of Wheat Phloem Sap during Grain Filling Indicate a Dynamic between Plant Maturity and Time of Day
Source: Metabolites. 2018 Sep 19;8(3):53. doi: 10.3390/metabo8030053 (PMC6160947; doi:10.3390/metabo8030053)
Supplement: Supplementary file 1 [file metabolites-08-00053-s001.zip]

Archive with 2 entries (2 files):
- supplementary data 1.pdf
- supplementary data 2.pdf
